# Supplementary material for: Prevalence and Cost of Antipsychotic Prescribing, within the Context of Psycholeptic Prescribing, in the Irish Setting
Source: Healthcare (Basel). 2024 Jan 29;12(3):338. doi: 10.3390/healthcare12030338 (PMC10855477; doi:10.3390/healthcare12030338)
Supplement: Supplementary file 1 [file healthcare-12-00338-s001.zip]

Archive with 1 entries (1 files):
- healthcare-2780497-supplementary.pdf
